# Supplementary material for: Bayesian Hierarchical Modelling of Historical Data of the South African Coal Mining Industry for Compliance Testing
Source: Int J Environ Res Public Health. 2022 Apr 7;19(8):4442. doi: 10.3390/ijerph19084442 (PMC9032634; doi:10.3390/ijerph19084442)
Supplement: Supplementary file 1 [file ijerph-19-04442-s001.zip]

Archive with 1 entries (1 files):
- ijerph-1584586-supplementary.pdf
